# Supplementary material for: Rationally Modified Antimicrobial Peptides from the N-Terminal Domain of Human RNase 3 Show Exceptional Serum Stability
Source: J Med Chem. 2021 Aug 3;64(15):11472–82. doi: 10.1021/acs.jmedchem.1c00795 (PMC8483441; doi:10.1021/acs.jmedchem.1c00795)
Supplement: Supplementary file 2 — jm1c00795_si_002.csv [file jm1c00795_si_002.csv]

Compound_ID	SMILES	Antimicrobial activity (E. coli, uM)	Hemolytic activity (at 250 uM, in %)
1	[H]N[C@@H](CCCNC(N)=N)C(N1CCC[C@H]1C(N[C@H](C(N[C@]([C@H](O)C)([H])C(N[C@@H](CCCNC(N)=N)C(N[C@H](C(N[C@@H](CCC(N)=O)C(N[C@H](C(N[C@H](C(N[C@H](C(N[C@]([C@@H](C)CC)([H])C(N[C@@H](CCC(N)=O)C(N[C@H](C(N[C@]([C@@H](C)CC)([H])C(N[C@@H](CO)C(N2CCC[C@H]2C(N[C@@H](CCCNC(N)=N)C(N[C@]([C@H](O)C)([H])C(N[C@]([C@@H](C)CC)([H])C(N[C@H](C(N[C@H](C(N[C@@H](CCCNC(N)=N)C(N[C@H](C(N[C@]([C@@H](C)CC)([H])C(N[C@@H](…	1.56	43.9 ± 4.3
2	[H]N[C@@H](CCCN)C(N1CCC[C@H]1C(N[C@H](C(N[C@]([C@H](O)C)([H])C(N[C@@H](CCCN)C(N[C@H](C(N[C@@H](CCC(N)=O)C(N[C@H](C(N[C@H](C(N[C@H](C(N[C@]([C@@H](C)CC)([H])C(N[C@@H](CCC(N)=O)C(N[C@H](C(N[C@]([C@@H](C)CC)([H])C(N[C@@H](CO)C(N2CCC[C@H]2C(N[C@@H](CCCN)C(N[C@]([C@H](O)C)([H])C(N[C@]([C@@H](C)CC)([H])C(N[C@H](C(N[C@H](C(N[C@@H](CCCN)C(N[C@H](C(N[C@]([C@@H](C)CC)([H])C(N[C@@H](CC(N)=O)C(N[C@@H](CC(N)=…	6.25	10.4 ± 2.4
3	[H]N[C@@H](CCN)C(N1CCC[C@H]1C(N[C@H](C(N[C@]([C@H](O)C)([H])C(N[C@@H](CCN)C(N[C@H](C(N[C@@H](CCC(N)=O)C(N[C@H](C(N[C@H](C(N[C@H](C(N[C@]([C@@H](C)CC)([H])C(N[C@@H](CCC(N)=O)C(N[C@H](C(N[C@]([C@@H](C)CC)([H])C(N[C@@H](CO)C(N2CCC[C@H]2C(N[C@@H](CCN)C(N[C@]([C@H](O)C)([H])C(N[C@]([C@@H](C)CC)([H])C(N[C@H](C(N[C@H](C(N[C@@H](CCN)C(N[C@H](C(N[C@]([C@@H](C)CC)([H])C(N[C@@H](CC(N)=O)C(N[C@@H](CC(N)=O)C(…	6.25	14.3 ± 5.8
4	[H]N[NH2](CCCCNC(N)=N)C(N1CCC[C@H]1C(N[C@H](C(N[C@]([C@H](O)C)([H])C(N[C@@H](CCCCNC(N)=N)C(N[C@H](C(N[C@@H](CCC(N)=O)C(N[C@H](C(N[C@H](C(N[C@H](C(N[C@]([C@@H](C)CC)([H])C(N[C@@H](CCC(N)=O)C(N[C@H](C(N[C@]([C@@H](C)CC)([H])C(N[C@@H](CO)C(N2CCC[C@H]2C(N[C@@H](CCCCNC(N)=N)C(N[C@]([C@H](O)C)([H])C(N[C@]([C@@H](C)CC)([H])C(N[C@H](C(N[C@H](C(N[C@@H](CCCCNC(N)=N)C(N[C@H](C(N[C@]([C@@H](C)CC)([H])C(N[C@@…	6.25	42.9 ± 1.3
5	NC([C@H](CCCN)NC([C@@H](NC([C@H](CCCN)NC([C@@H](NC([C@H](CC(N)=O)NC([C@H](CC(N)=O)NC([C@@]([C@@H](C)CC)([H])NC([C@@H](NC([C@H](CCCN)NC([C@@H](NC([C@@H](NC([C@@]([C@@H](C)CC)([H])NC([C@@]([C@H](O)C)([H])NC([C@H](CCCN)NC([C@@H]1CCCN1C([C@H](CO)NC([C@@]([C@@H](C)CC)([H])NC([C@@H](NC([C@H](CCC(N)=O)NC([C@@]([C@@H](C)CC)([H])NC([C@@H](NC([C@@H](NC([C@@H](NC([C@H](CCC(N)=O)NC([C@@H](NC([C@H](CCCN)NC([C…	25	10.8 ± 4.0
6	[H]N[C@@H](CCCN)C(N1CCC[C@@H]1C(N[C@H](C(N[C@]([C@H](O)C)([H])C(N[C@@H](CCCN)C(N[C@H](C(N[C@@H](CCC(N)=O)C(N[C@H](C(N[C@H](C(N[C@H](C(N[C@]([C@@H](C)CC)([H])C(N[C@@H](CCC(N)=O)C(N[C@H](C(N[C@]([C@@H](C)CC)([H])C(N[C@@H](CO)C(N2CCC[C@H]2C(N[C@@H](CCCN)C(N[C@]([C@H](O)C)([H])C(N[C@]([C@@H](C)CC)([H])C(N[C@H](C(N[C@H](C(N[C@@H](CCCN)C(N[C@H](C(N[C@]([C@@H](C)CC)([H])C(N[C@@H](CC(N)=O)C(N[C@@H](CC(N)…	3.13	1.12 ± 0.93
7	[H]N[C@H](CCCN)C(N1CCC[C@@H]1C(N[C@H](C(N[C@]([C@H](O)C)([H])C(N[C@@H](CCCN)C(N[C@H](C(N[C@@H](CCC(N)=O)C(N[C@H](C(N[C@H](C(N[C@H](C(N[C@]([C@@H](C)CC)([H])C(N[C@@H](CCC(N)=O)C(N[C@H](C(N[C@]([C@@H](C)CC)([H])C(N[C@@H](CO)C(N2CCC[C@H]2C(N[C@@H](CCCN)C(N[C@]([C@H](O)C)([H])C(N[C@]([C@@H](C)CC)([H])C(N[C@H](C(N[C@H](C(N[C@@H](CCCN)C(N[C@H](C(N[C@]([C@@H](C)CC)([H])C(N[C@@H](CC(N)=O)C(N[C@@H](CC(N)=…	3.13	3.59 ± 0.69
